# Supplementary material for: Potential Global Distribution of Paracoccus marginatus, under Climate Change Conditions, Using MaxEnt
Source: Insects. 2024 Feb 1;15(2):98. doi: 10.3390/insects15020098 (PMC10888652; doi:10.3390/insects15020098)
Supplement: Supplementary file 1 [file insects-15-00098-s001.zip]

Archive with 1 entries (1 files):
- insects-2813360-supplementary.xlsx
