# Supplementary material for: Potential Global Distribution of Paracoccus marginatus, under Climate Change Conditions, Using MaxEnt
Source: Insects. 2024 Feb 1;15(2):98. doi: 10.3390/insects15020098 (PMC10888652; doi:10.3390/insects15020098)
Supplement: Supplementary file 1 [file insects-15-00098-s001.zip › insects-2813360-supplementary.xlsx]

## Sheet: Sheet1
Table S1. Relative contribution of each environmental variable for P. marginatus to the MaxEnt model.
Variable	Percent contribution	Permutation importance
bio6	35.5	12.9
bio13	27	23.7
bio4	10	2.1
bio14	5.8	1.1
bio7	2.6	1.1
bio2	2.2	7.1
slope	2.1	0.5
bio18	2	1.5
bio19	2	1.2
bio3	1.5	4
bio16	1.5	8.2
bio12	1.4	3.4
bio15	1.2	8.2
elev	1.1	6.6
bio17	1	9.2
bio1	1	1.4
aspect	0.8	0.3
bio11	0.7	0.8
bio10	0.3	4.8
bio8	0.1	0.3
bio5	0.1	1.5
bio9	0.1	0.1
